# Supplementary material for: Sodiophilic Ag-diamane-Modulated Polypropylene Separators for High-Performance Sodium Metal Anodes
Source: Molecules. 2025 May 8;30(10):2092. doi: 10.3390/molecules30102092 (PMC12114538; doi:10.3390/molecules30102092)
Supplement: Supplementary file 1 [file molecules-30-02092-s001.zip]

Archive with 1 entries (1 files):
- molecules-3548217-supplementary.pdf
